# Supplementary material for: NOVA1 promotes NSCLC proliferation and invasion by activating Wnt/β-catenin signaling
Source: BMC Cancer. 2022 Oct 25;22:1091. doi: 10.1186/s12885-022-10164-8 (PMC9594932; doi:10.1186/s12885-022-10164-8)
Supplement: Supplementary file 1 — Additional file 1: Supplementary material. Original images of WB-1. Original images of WB-2. [file 12885_2022_10164_MOESM1_ESM.zip]

Archive with 2 entries (2 files):
- Supplementary material-Original images of WB-1.docx
- Supplementary material-Original images of WB-2.docx
